# Supplementary material for: Emulsion-Based Gel Loaded with Ibuprofen and Its Derivatives
Source: Gels. 2023 May 8;9(5):391. doi: 10.3390/gels9050391 (PMC10217311; doi:10.3390/gels9050391)
Supplement: Supplementary file 1 [file gels-09-00391-s001.zip]

Archive with 1 entries (1 files):
- gels-2385932-supplementary.pdf
